# Supplementary material for: Starch Molecular Structural Features and Volatile Compounds Affecting the Sensory Properties of Polished Australian Wild Rice
Source: Foods. 2022 Feb 10;11(4):511. doi: 10.3390/foods11040511 (PMC8871513; doi:10.3390/foods11040511)
Supplement: Supplementary file 1 [file foods-11-00511-s001.zip]

Archive with 1 entries (1 files):
- foods-1581116-supplementary.pdf
